# Supplementary material for: Polyelectrolyte–Surfactant Complex Nanofibrous Membranes for Antibacterial Applications
Source: Polymers (Basel). 2024 Feb 1;16(3):414. doi: 10.3390/polym16030414 (PMC10857514; doi:10.3390/polym16030414)
Supplement: Supplementary file 1 [file polymers-16-00414-s001.zip]

Archive with 1 entries (1 files):
- polymers-2826033-supplementary.pdf
